# Supplementary material for: Sexual Dimorphism Floral MicroRNA Profiling and Target Gene Expression in Andromonoecious Poplar (Populus tomentosa)
Source: PLoS One. 2013 May 7;8(5):e62681. doi: 10.1371/journal.pone.0062681 (PMC3646847; doi:10.1371/journal.pone.0062681)
Supplement: Table S1 — 134 loci of 38 unique miRNAs. (XLS) [file pone.0062681.s003.xls]

## Sheet: output_score
	Table S1. 134 loci of 38 unique miRNAs
	miRNA	female libraries	male libraries	log2(Fold_change) normalized	p-value	q-value(Storey et al. 2003)	Signature(p-value < 0.001)
1	miR1444a	29	36	-3.81665	1.16204e-22	3.48228e-22	TRUE
2	miR1446a	2	5	-4.82663	6.3554e-05	0.000126968	TRUE
3	miR1446c	7	16	-4.69735	4.80287e-13	1.15142e-12	TRUE
4	miR1446d	7	16	-4.69735	4.80287e-13	1.15142e-12	TRUE
5	miR1446e	6	14	-4.7271	1.25907e-11	2.96202e-11	TRUE
6	miR1447	22381	2700	-0.453462	5.22422e-50	1.90588e-49	TRUE
7	miR1448	16637	4935	-1.75143	0	0	TRUE
8	miR1450	16340	826	0.801417	1.03057e-64	4.05342e-64	TRUE
9	miR156d	51	66	-3.87667	6.00078e-41	2.06922e-40	TRUE
10	miR156e	51	68	-3.91974	1.20951e-42	4.22865e-42	TRUE
11	miR156g	867	1933	-4.66144	0	0	TRUE
12	miR156h	932	2404	-4.87174	0	0	TRUE
13	miR156i	864	1926	-4.66121	0	0	TRUE
14	miR156j	864	1933	-4.66644	0	0	TRUE
15	miR159a	269487	6937	1.77505	0	0	TRUE
16	miR159b	269490	6930	1.77653	0	0	TRUE
17	miR159c	269497	6931	1.77636	0	0	TRUE
18	miR160a	666	128	-1.12533	1.27332e-13	3.11188e-13	TRUE
19	miR160b-5p	683	131	-1.12239	9.39662e-14	2.31896e-13	TRUE
20	miR160c-5p	682	131	-1.1245	6.10219e-14	1.52085e-13	TRUE
21	miR160d	664	133	-1.18495	3.3003e-15	8.47716e-15	TRUE
22	miR162a	2527	170	0.389114	0.000467443	0.000878105	TRUE
23	miR162b	2567	172	0.394897	0.000347537	0.00066781	TRUE
24	miR166b	89802	5992	0.400933	0	0	TRUE
25	miR166d	106441	6650	0.49585	0	0	TRUE
26	miR166e	89809	5976	0.404903	0	0	TRUE
27	miR166f	106439	6641	0.497777	0	0	TRUE
28	miR166g	269223	17510	0.437845	0	0	TRUE
29	miR166h	269224	17497	0.438922	0	0	TRUE
30	miR166i	17045	695	1.11149	0	0	TRUE
31	miR166l	17039	696	1.1089	0	0	TRUE
32	miR166m	284960	18127	0.469842	0	0	TRUE
33	miR166n	302505	21033	0.341527	0	0	TRUE
34	miR166o	302518	21037	0.341315	0	0	TRUE
35	miR166q	302660	21062	0.340278	0	0	TRUE
36	miR167b	255	230	-3.35584	0	0	TRUE
37	miR167d	249	234	-3.41507	0	0	TRUE
38	miR167e	1252	14014	-6.98927	0	0	TRUE
39	miR167f-3p	23	70	-5.11043	2.09027e-56	7.97227e-56	TRUE
40	miR167f-5p	85	432	-5.8502	0	0	TRUE
41	miR167g-3p	21	75	-5.34121	1.79397e-62	6.94742e-62	TRUE
42	miR167g-5p	86	445	-5.8761	0	0	TRUE
43	miR167h-3p	24	68	-5.00721	6.35753e-54	2.38856e-53	TRUE
44	miR168a-5p	19158	2566	-0.604351	3.42805e-80	1.3918e-79	TRUE
45	miR168b-5p	19175	2563	-0.601384	2.55151e-79	1.01948e-78	TRUE
46	miR169a	15	8	-2.59781	0.000297827	0.000581162	TRUE
47	miR169ac	305	208	-2.95248	5.73859e-90	2.53427e-89	TRUE
48	miR169ad	308	209	-2.94528	4.21317e-90	1.89384e-89	TRUE
49	miR169ae	2545	960	-2.09815	0	0	TRUE
50	miR169af	2533	964	-2.11096	0	0	TRUE
51	miR169b-5p	10	7	-2.99013	0.000213679	0.000423527	TRUE
52	miR169c	11	8	-3.04527	6.16462e-05	0.000124142	TRUE
53	miR169l	5	7	-3.99013	1.25231e-05	2.62696e-05	TRUE
54	miR169q	5810	386	0.40716	2.46714e-08	5.4003e-08	TRUE
55	miR169t	10244	229	1.97858	0	0	TRUE
56	miR169u-5p	19714	467	1.89495	0	0	TRUE
57	miR169v	28	30	-3.60424	5.26315e-18	1.4886e-17	TRUE
58	miR169w	27	31	-3.70401	4.16432e-19	1.1912e-18	TRUE
59	miR171e	162	58	-2.02284	5.71925e-16	1.51544e-15	TRUE
60	miR171f	167	60	-2.02789	1.60482e-16	4.29755e-16	TRUE
61	miR171g-3p	163	58	-2.01396	7.14039e-16	1.87229e-15	TRUE
62	miR171h-3p	164	61	-2.07789	2.42078e-17	6.69633e-17	TRUE
63	miR171i	164	61	-2.07789	2.42078e-17	6.69633e-17	TRUE
64	miR172g-3p	30	53	-4.32574	3.99911e-37	1.36036e-36	TRUE
65	miR172h-3p	28	52	-4.39779	4.87946e-37	1.6377e-36	TRUE
66	miR319a	29280	601	2.1017	0	0	TRUE
67	miR319b	26945	435	2.44815	0	0	TRUE
68	miR319c	29200	597	2.10739	0	0	TRUE
69	miR319d	29208	597	2.10778	0	0	TRUE
70	miR319e	250	4	2.46108	1.41373e-05	2.94106e-05	TRUE
71	miR319h	254	5	2.16205	3.32767e-05	6.75524e-05	TRUE
72	miR393a-5p	59	50	-3.26592	6.78627e-26	2.10896e-25	TRUE
73	miR393b-3p	0	6	NA	2.81733e-07	6.11368e-07	TRUE
74	miR393b-5p	59	49	-3.23677	3.85388e-25	1.18306e-24	TRUE
75	miR393c	1190	903	-3.10654	0	0	TRUE
76	miR393d	1190	903	-3.10654	0	0	TRUE
77	miR394a-5p	2393	566	-1.42476	1.04893e-80	4.32851e-80	TRUE
78	miR394b-5p	2421	577	-1.43575	2.9078e-83	1.24061e-82	TRUE
79	miR396a	3623	3633	-3.50868	0	0	TRUE
80	miR396b	3621	3634	-3.50988	0	0	TRUE
81	miR396c	6017	6793	-3.67971	0	0	TRUE
82	miR396d	6014	6792	-3.68022	0	0	TRUE
83	miR396e-3p	124	102	-3.22293	2.73712e-50	1.01323e-49	TRUE
84	miR396e-5p	6025	6865	-3.693	0	0	TRUE
85	miR396f	1194	502	-2.25466	0	0	TRUE
86	miR396g-3p	7	9	-3.86728	1.00863e-06	2.17005e-06	TRUE
87	miR396g-5p	3973	2456	-2.81079	0	0	TRUE
88	miR397a	0	8	NA	1.84688e-09	4.0781e-09	TRUE
89	miR398a	1	9	-6.67463	1.38637e-09	3.08833e-09	TRUE
90	miR398b	891	372	-2.24458	0	0	TRUE
91	miR398c-3p	891	371	-2.2407	0	0	TRUE
92	miR399a	103	0	NA	0.000374018	0.00071325	TRUE
93	miR399b	540	2	4.57211	2.57494e-17	7.04533e-17	TRUE
94	miR399c	536	4	3.56138	6.80127e-15	1.71204e-14	TRUE
95	miR399d	131	0	NA	3.27492e-05	6.70222e-05	TRUE
96	miR399e	131	1	3.52872	0.000331648	0.00064218	TRUE
97	miR399f	449	1	5.30587	2.84968e-15	7.39515e-15	TRUE
98	miR399g	442	1	5.2832	3.96645e-15	1.00853e-14	TRUE
99	miR399h	0	9	NA	1.49534e-10	3.45331e-10	TRUE
100	miR399i	10	85	-6.59217	6.98308e-81	2.92967e-80	TRUE
101	miR399l	8838	13	5.90436	0	0	TRUE
102	miR403a	6924	1762	-1.53031	0	0	TRUE
103	miR403b	6441	1632	-1.52406	0	0	TRUE
104	miR403c-3p	6450	1693	-1.57499	0	0	TRUE
105	miR408-3p	157	161	-3.541	7.45523e-88	3.23561e-87	TRUE
106	miR472a	75464	35598	-2.42071	0	0	TRUE
107	miR472b	51384	12702	-1.48844	0	0	TRUE
108	miR475a-3p	455	90	-1.16684	1.52125e-10	3.48122e-10	TRUE
109	miR475a-5p	48	41	-3.27729	1.33329e-21	3.90256e-21	TRUE
110	miR475b-3p	452	93	-1.22369	9.95592e-12	2.36428e-11	TRUE
111	miR475b-5p	52	46	-3.32783	1.76134e-24	5.34181e-24	TRUE
112	miR475c	49	14	-1.69735	0.000431015	0.000815763	TRUE
113	miR475d-3p	419	69	-0.902423	6.33575e-06	1.34021e-05	TRUE
114	miR475d-5p	49	41	-3.24755	2.25586e-21	6.52704e-21	TRUE
115	miR476a	1067	603	-2.68138	0	0	TRUE
116	miR476b	16	16	-3.50471	5.78426e-10	1.31174e-09	TRUE
117	miR476c	18	18	-3.50471	4.83845e-11	1.12773e-10	TRUE
118	miR482b	1024	135	-0.581521	2.52409e-05	5.20795e-05	TRUE
119	miR482c-3p	949	177	-1.08205	3.6418e-17	9.85726e-17	TRUE
120	miR530a	337	11	1.43247	0.000245824	0.000483434	TRUE
121	miR6421-3p	641	711	-3.65423	0	0	TRUE
122	miR6425a-3p	55	61	-3.65408	1.39542e-35	4.50333e-35	TRUE
123	miR6425b-3p	56	62	-3.65155	4.12898e-36	1.34982e-35	TRUE
124	miR6425c-3p	54	62	-3.70401	1.08728e-36	3.60122e-36	TRUE
125	miR6425d-3p	54	60	-3.65671	4.71617e-35	1.50275e-34	TRUE
126	miR6427-5p	345	112	-1.88161	2.34222e-26	7.36986e-26	TRUE
127	miR6433-3p	513	187	-2.04878	1.33349e-48	4.72775e-48	TRUE
128	miR6433-5p	513	187	-2.04878	1.33349e-48	4.72775e-48	TRUE
129	miR6445a	4670	1685	-2.03403	0	0	TRUE
130	miR6445b	4664	1697	-2.04612	0	0	TRUE
131	miR6447	2	10	-5.82663	6.85798e-10	1.54135e-09	TRUE
132	miR6459-3p	603	0	NA	1.67716e-22	4.9668e-22	TRUE
133	miR6462c-5p	0	5	NA	3.47964e-06	7.42293e-06	TRUE
134	miR6478	1846	1028	-2.66014	0	0	TRUE
