# Supplementary material for: Sexual Dimorphism Floral MicroRNA Profiling and Target Gene Expression in Andromonoecious Poplar (Populus tomentosa)
Source: PLoS One. 2013 May 7;8(5):e62681. doi: 10.1371/journal.pone.0062681 (PMC3646847; doi:10.1371/journal.pone.0062681)
Supplement: Table S3 — miRNAs and their targets. (XLS) [file pone.0062681.s005.xls]

## Sheet: 正式
Table S3. miRNA and targets
miRNA	Sequence	Target gene
miRNA156	TGACAGAAGAGAGTGAGCAC	POPTR_0864s00200
		POPTR_0060s00210
		POPTR_0019s01910
		POPTR_0018s04600
		POPTR_0014s17700
miRNA159	TTTGGATTGAAGGGAGCTCTA	POPTR_0017s14430
		POPTR_0012s03520
		POPTR_0001s38460
		POPTR_0006s04410
		POPTR_0001s07330
		POPTR_0001s07330
		POPTR_0011s04530
		POPTR_0014s05370
miRNA172	AGAATCTTGATGATGCTGCAT	POPTR_0008s04490
		POPTR_0007s10780
		POPTR_0001s03650
		POPTR_0005s18400
		POPTR_0016s07380
		POPTR_0010s22320
miRNA319	TTGGACTGAAGGGAGCTCCC	POPTR_0001s07330
		POPTR_0004s16510
		POPTR_0005s19370
		POPTR_0001s23170
		POPTR_0002s14180
		POPTR_0003s18900
Pto-F1	ATAGGTTTCCGATCATTCCTCC	POPTR_1874s00200
		POPTR_0988s00200
		POPTR_0972s00200
		POPTR_0305s00200
		POPTR_0121s00270
		POPTR_0064s00200
		POPTR_0022s00790
		POPTR_0022s00790
		POPTR_0019s02990
		POPTR_0019s03000
Pto-F2	TGAAATGCCATGAACAACGATC	POPTR_1202s00200
		POPTR_0327s00200
		POPTR_0121s00200
		POPTR_0088s00210
		POPTR_0019s00700
		POPTR_0019s00870
		POPTR_0019s01020
		POPTR_0019s04220
Pto-F3	ATGTAATCAAGGCTGCTAGTC	POPTR_0214s00230
		POPTR_0019s04830
		POPTR_0019s08400
		POPTR_0019s08420
		POPTR_0019s15110
		POPTR_0018s03510
Pto-F4	TCTAAAGATCCGGCGGTCGGC	POPTR_0293s00200
		POPTR_0174s00220
		POPTR_0162s00200
		POPTR_0162s00200
		POPTR_0162s00200
		POPTR_0113s00210
		POPTR_0043s00270
Pto-F5	TATGTTTGACAGAAACCCCCT	POPTR_0606s00230
		POPTR_0011s15570
		POPTR_0010s05180
		POPTR_0008s09700
		POPTR_0007s13220
Pto-F6	TGTGGTAGATATGTGAGGATT	POPTR_0005s14640
		POPTR_0004s18020
		POPTR_0019s15030
Pto-F7	CTCAAACTTTTCTCTTACTTC	POPTR_0004s10800
Pto-F8	TACCGTTAGAAAGATCTCAAC	POPTR_0115s00240
		POPTR_0019s14610
		POPTR_0019s14680
		POPTR_0018s04050
		POPTR_0017s01730
		POPTR_0017s04500
		POPTR_0015s07890
		POPTR_0015s08400
		POPTR_0015s08400
Pto-F9	ATAGGTTTCCGATCATTCCTCC	POPTR_1874s00200
		POPTR_0988s00200
		POPTR_0972s00200
		POPTR_0305s00200
		POPTR_0121s00270
		POPTR_0064s00200
		POPTR_0018s00720
		POPTR_0022s00790
		POPTR_0019s02990
Pto-F10	TTTTGCACGTAGAATTCAGGA	POPTR_0418s00220
		POPTR_0274s00200
		POPTR_0197s00240
		POPTR_0062s00200
		POPTR_0047s00300
		POPTR_0021s01080
		POPTR_0020s00370
		POPTR_0019s10550
		POPTR_0018s01590
Pto-F11	ACGAGCCATCATAACTGTAGG	POPTR_0012s03530
Pto-F12	TAGTTCGAGGGACCAAAATCA	POPTR_0005s04430
		POPTR_0004s07650
		POPTR_0003s06000
		POPTR_0002s01170
		POPTR_0001s01380
Pto-F13	ATCTGCTTTCTGCGACTCCTC	POPTR_1327s00200
		POPTR_1155s00200
		POPTR_0906s00200
		POPTR_0660s00210
		POPTR_0585s00210
		POPTR_0519s00210
		POPTR_0444s00200
		POPTR_0425s00200
		POPTR_0381s00210
		POPTR_0259s00200
Pto-F14	GCATTTGGACGTCGGGGAACT	POPTR_0010s13870
		POPTR_2671s00200
		POPTR_2232s00200
		POPTR_1059s00200
		POPTR_1018s00210
		POPTR_0954s00200
		POPTR_0675s00200
		POPTR_0644s00220
		POPTR_0609s00210
		POPTR_0542s00200
		POPTR_0475s00210
Pto-F15	AGGATTGGAGGGAATTAAACA	POPTR_2108s00200
		POPTR_1436s00210
		POPTR_0846s00200
		POPTR_0753s00210
		POPTR_0743s00200
		POPTR_0151s00210
Pto-F16	TAATTCCATGACTGTGTACAG	POPTR_0015s07740
		POPTR_0014s13030
		POPTR_0013s03070
		POPTR_0012s03040
		POPTR_0012s08690
		POPTR_0012s09260
		POPTR_0012s12360
		POPTR_0012s14940
Pto-F17	TTTAATTTCCTCCAATATCTTA	POPTR_0010s25120
		POPTR_0009s08030
		POPTR_0008s01480
		POPTR_0008s06860
		POPTR_0007s01480
		POPTR_0007s10460
		POPTR_0007s11740
		POPTR_0006s03080
		POPTR_0005s02670
		POPTR_0005s02670
		POPTR_0005s02700
		POPTR_0005s03020
Pto-F18	TTGGTTAAACTCCCATCAGGA	POPTR_0357s00200
		POPTR_0030s00210
		POPTR_0019s14060
		POPTR_0018s01980
		POPTR_0016s07690
		POPTR_0014s06780
		POPTR_0014s11540
		POPTR_0013s06090
Pto-F19	CTCAGATTAGCCAGGTGCCT	POPTR_0002s02970
		POPTR_0014s05370
Pto-F20	TTATTAAACCCGGACCGGCCT	POPTR_0019s03530
		POPTR_0017s06610
		POPTR_0014s18100
		POPTR_0014s18110
		POPTR_0014s18140
		POPTR_0012s10620
		POPTR_0011s02880
		POPTR_0011s08980
Pto-F21	TACCCGGTTACTGTGCATGTGC	POPTR_2497s00220
		POPTR_1809s00200
		POPTR_1735s00200
		POPTR_1409s00200
		POPTR_1058s00200
		POPTR_0541s00200
		POPTR_0505s00200
		POPTR_0382s00200
		POPTR_0382s00210
		POPTR_0290s00210
		POPTR_0248s00220
		POPTR_0192s00240
Pto-F22	TATCCTTGGATCTGACGACCA	POPTR_0133s00260
		POPTR_0108s00250
		POPTR_0088s00260
		POPTR_0082s00210
		POPTR_0078s00250
		POPTR_0078s00250
		POPTR_0049s00210
		POPTR_0046s00300
		POPTR_0039s00220
		POPTR_0039s00220
		POPTR_0039s00290
		POPTR_0034s00230
Pto-F23	TTTTCGATCCAAGCTTCGGGT	POPTR_0005s25950
		POPTR_0004s06660
		POPTR_0004s20090
		POPTR_0004s22340
		POPTR_0003s20490
		POPTR_0003s21340
		POPTR_0002s03680
		POPTR_0002s04400
		POPTR_0002s09330
Pto-F24	TTACTTCCTTTTGTCCCTCTC	POPTR_0015s09220
		POPTR_0018s10090
		POPTR_0015s13760
		POPTR_0007s07300
		POPTR_0001s43380
		POPTR_0012s09000
		POPTR_0004s19930
Pto-F25	TATAGATTGCAGAGGGAACC	POPTR_0010s13490
Pto-F26	TTATTAAACCCGGACCGGCCT	POPTR_0006s09580
		POPTR_0005s03870
		POPTR_0004s04910
		POPTR_0004s12060
		POPTR_0003s19620
		POPTR_0002s19450
		POPTR_0001s01100
		POPTR_0001s14300
Pto-F27	TCCGAGCTCTAATTATGTGGG	POPTR_0019s12050
Pto-F28	TTGGGCTGGCAGTTGTGATGAC	POPTR_0002s02680
Pto-F29	TTCCGGTTTTTGGGACTCCGAT	NO
Pto-F30	TTCTTTCCTATCAAACTTCAAC	POPTR_0006s10430
		POPTR_0009s07910
		POPTR_0016s13180
Pto-F31	TGAAGATAAGAGCTTGTTTGG	POPTR_0004s10240
		POPTR_0004s20890
		POPTR_0003s11740
		POPTR_0003s18300
		POPTR_0002s01050
		POPTR_0002s04160
		POPTR_0002s16590
		POPTR_0002s21000
Pto-F32	TTTGCACGTAGAATTCAGGATT	POPTR_0016s13530
Pto-F33	ATGGATTGATGAAGATGAGGA	POPTR_0019s14940
		POPTR_0006s06300
		POPTR_0010s04800
		POPTR_0008s18930
		POPTR_0006s29070
		POPTR_0016s09060
		POPTR_0010s23680
Pto-F34	TTATTTCCTCAAACTTTCCTC	POPTR_0001s36920
		POPTR_0004s04100
		POPTR_0011s04990
		POPTR_0001s20330
		POPTR_0016s06170
Pto-F35	TAGAACCTGACCAGTTGAGCT	POPTR_0015s05480
		POPTR_0015s07050
		POPTR_0015s07050
Pto-F36	TGGCCCATGATCTTCATTGTG	POPTR_0005s18400
Pto-F37	TTTTTGTTGTTTAAGAACCCT	POPTR_0012s00490
		POPTR_0008s01920
		POPTR_0010s02090
		POPTR_0010s11430
		POPTR_0011s16450
		POPTR_0025s00590
Pto-F38	TTGGGCTGGCAGTTGTGATGAC	No
Pto-F39	TGTGGGACTCGAATTAGTGAT	POPTR_0012s05680
		POPTR_0005s12400
		POPTR_0003s07640
		POPTR_0002s20225
Pto-F40	GAGGAGGGAGAGAGATCTGT	POPTR_0009s16350
		POPTR_0009s16680
		POPTR_0018s10000
		POPTR_0012s01370
		POPTR_0007s06580
		POPTR_0007s07140
Pto-F41	ATCCAACGGTTAGATCTCCCT	No
Pto-F42	CTTGAAACAATGTTTGGTGCAG	POPTR_0018s09510
		POPTR_0018s09520
		POPTR_0018s09540
		POPTR_0001s02330
		POPTR_0018s04250
Pto-F43	TAGAGTATAAGAGGATCGACT	No
Pto-F44	ACTTTGACCTGAACTTGCCC	POPTR_0011s15540
		POPTR_0011s15540
		POPTR_0018s00920
		POPTR_0010s23180
Pto-F45	TGTCCTGACTCGAACTCGAGA	POPTR_0006s04590
		POPTR_1582s00200
		POPTR_1565s00200
		POPTR_1142s00200
		POPTR_0607s00220
		POPTR_0491s00210
		POPTR_0380s00210
		POPTR_0327s00210
		POPTR_0253s00200
		POPTR_0212s00200
		POPTR_0194s00200
		POPTR_0157s00210
		POPTR_0137s00220
		POPTR_0107s00230
		POPTR_0107s00240
		POPTR_0107s00260
Pto-F46	TGAAGATAAGAGCTTGTTTGG	POPTR_0008s12550
		POPTR_0008s16380
		POPTR_0007s12040
		POPTR_0007s12040
		POPTR_0007s12040
		POPTR_0006s00200
		POPTR_0006s01550
		POPTR_0006s03980
		POPTR_0006s11640
		POPTR_0006s14680
		POPTR_0006s20530
		POPTR_0006s28720
Pto-F47	GGGACTGCTGTAGATGCTTGG	POPTR_0001s40770
	GGGACTGCTGTAGATGCTTGG	POPTR_0004s17150
Pto-F48	TTGATGACTGATCTTGAGCAT	POPTR_0003s07060
		POPTR_0003s21030
		POPTR_0002s01820
		POPTR_0002s26310
		POPTR_0002s26310
		POPTR_0001s00720
		POPTR_0001s13970
Pto-F49	TTGTAAGAGCCTGAGACAGCC	POPTR_1585s00200
		POPTR_1059s00200
		POPTR_1032s00200
		POPTR_0431s00200
		POPTR_0183s00200
		POPTR_0098s00230
		POPTR_0039s00240
		POPTR_0025s00240
Pto-F50	TTTAATTTCCTCCAATATCTCA	POPTR_0017s11080
		POPTR_0017s14350
		POPTR_0015s12710
		POPTR_0013s09660
		POPTR_0012s11970
		POPTR_0012s13230
		POPTR_0012s14220
		POPTR_0009s08990
		POPTR_0009s08990
		POPTR_0009s13960
		POPTR_0008s11760
		POPTR_0008s20640
		POPTR_0006s00910
Pto-F51	TTGGAATCCTCTCTGATAATGC	POPTR_0007s10780
Pto-F52	TTTAGGACCCGTGGGATTAGTC	POPTR_1490s00200
		POPTR_0720s00200
		POPTR_0559s00200
		POPTR_0505s00220
		POPTR_0463s00200
		POPTR_0455s00200
		POPTR_0304s00200
		POPTR_0027s00500
		POPTR_0019s01500
		POPTR_0019s09860
		POPTR_0098s00260
		POPTR_0019s11370
Pto-F53	TCAATGGGTAAAAATTCTGACC	POPTR_0016s05960
		POPTR_0015s03860
		POPTR_0015s14650
		POPTR_0014s17570
		POPTR_0013s03340
		POPTR_0012s03820
		POPTR_0012s07180
Pto-F54	TTGGAGCTCGAGACTTGGCAC	POPTR_0008s10610
	TTGGAGCTCGAGACTTGGCAC	POPTR_0001s16100
Pto-F55	ATCACTGTGTCTATTAGGATGG	POPTR_0007s08330
Pto-F56	TGCTAGGACCAAGTTTTCTGG	POPTR_0010s11350
	TGCTAGGACCAAGTTTTCTGG	POPTR_0007s12710
Pto-F57	TTCAGGACCTGTAGAATTAGTC	POPTR_0296s00220
		POPTR_0133s00210
		POPTR_0101s00270
		POPTR_0098s00210
		POPTR_0089s00200
		POPTR_0078s00250
		POPTR_0071s00210
		POPTR_0047s00240
		POPTR_0034s00200
		POPTR_0031s00410
		POPTR_0027s00270
		POPTR_0027s00430
		POPTR_0021s00930
		POPTR_0020s00280
		POPTR_0017s01480
Pto-F58	TGAATGGCTGTTGAACTTGGC	POPTR_0008s13720
Pto-F59	TGATGGGTCTCATTTAGTAGA	POPTR_0017s06030
		POPTR_0016s03330
		POPTR_0015s00500
		POPTR_0014s01260
		POPTR_0014s16750
Pto-F60	AACCGAACCGAACTGAACCGA	POPTR_0007s12680
		POPTR_0006s00290
		POPTR_0006s27350
		POPTR_0005s06280
		POPTR_0005s27530
		POPTR_0004s03570
		POPTR_0004s23890
		POPTR_0003s01300
		POPTR_0003s21700
		POPTR_0002s00530
		POPTR_0002s26150
		POPTR_0001s04420
		POPTR_0001s05250
Pto-F61	TTATAGTTTTGAAATCCGGCC	POPTR_0011s15940
		POPTR_0010s00460
		POPTR_0007s09580
		POPTR_0006s08340
		POPTR_0005s20870
		POPTR_0004s05750
		POPTR_0003s03340
		POPTR_0002s07440
		POPTR_0001s02420
Pto-F62	AACCCAAGAACTCAACTCTGT	POPTR_0005s25480
		POPTR_0004s01790
		POPTR_0004s23260
		POPTR_0003s01690
		POPTR_0003s17830
		POPTR_0003s19270
		POPTR_0003s19280
		POPTR_0002s01620
		POPTR_0002s02820
		POPTR_0002s06270
Pto-F63	GTACGATCCTATAGAACAGAT	POPTR_0014s15500
		POPTR_0013s11240
		POPTR_0013s13560
		POPTR_0012s04190
		POPTR_0010s06710
		POPTR_0009s13520
		POPTR_0008s03120
		POPTR_0006s00930
		POPTR_0006s27190
Pto-F64	CAACACCAGACCCAAGAGCTT	POPTR_0018s06080
Pto-F65	TTAGGGTTTAGGGTTTAGAA	POPTR_0002s25330
Pto-F66	TCGAGATTGTACTGTTCATA	POPTR_0004s10800
	TCGAGATTGTACTGTTCATA	POPTR_0017s14410
Pto-F67	TGGCAAATGATCTGCATCTGC	POPTR_0005s08000
		POPTR_0004s03790
		POPTR_0004s24200
		POPTR_0003s03090
		POPTR_0003s20880
		POPTR_0003s22260
		POPTR_0002s04000
		POPTR_0002s04750
		POPTR_0002s05320
		POPTR_0002s05320
		POPTR_0002s20210
		POPTR_0001s27880
Pto-F68	GTGGGTGGGTCTGGGTGGCA	POPTR_0012s04470
		POPTR_0005s05550
		POPTR_0008s10100
Pto-F69	TTTGCTCTTCGTTTTCTCATG	POPTR_0011s02880
		POPTR_0009s10170
		POPTR_0008s04850
		POPTR_0007s02400
		POPTR_0006s07910
		POPTR_0005s03870
		POPTR_0005s05640
		POPTR_0004s12060
		POPTR_0003s10430
		POPTR_0002s19450
		POPTR_0001s01100
Pto-F70	TTTTATTCCTGACTCTGGCATC	POPTR_0014s18260
		POPTR_0013s00560
		POPTR_0012s10620
		POPTR_0011s02880
		POPTR_0009s10170
		POPTR_0008s04850
		POPTR_0007s03200
		POPTR_0006s07910
Pto-F71	TTGGGAATTATTACAATGGCA	POPTR_0018s11990
		POPTR_0009s02610
		POPTR_0011s13070
		POPTR_0001s23030
Pto-F72	TTATTAAACCCGGACCGGCCT	POPTR_0017s12570
		POPTR_0015s01470
		POPTR_0014s18040
		POPTR_0013s00560
		POPTR_0012s10620
		POPTR_0011s08980
		POPTR_0009s10170
		POPTR_0008s04850
		POPTR_0008s13830
Pto-F73	TGTTTTCCGGAAAGTAGTTTC	POPTR_0013s01640
		POPTR_0004s06470
		POPTR_0001s01300
		POPTR_0017s04790
Pto-F74	TAGGGCAGAGAATTGAATGACT	POPTR_0001s45010
Pto-F75	TCGAGATTTCTTTGTTGGAGCT	POPTR_0001s46080
		POPTR_0010s08050
		POPTR_0011s13300
Pto-F76	TCGGCGTTGATGTAGAATGGC	POPTR_0006s23760
Pto-F77	TTTTGAGACAATGCTGAAAAT	POPTR_0013s03080
		POPTR_0003s03130
		POPTR_0013s05520
		POPTR_0010s00360
		POPTR_0010s00360
		POPTR_0017s00380
		POPTR_0002s07930
Pto-F78	ACATGAAACGGCGTCGTTTTG	POPTR_0006s02030
		POPTR_0008s05410
		POPTR_0008s05470
		POPTR_0008s14090
		POPTR_0010s21350
		POPTR_0016s11990
